# Supplementary material for: Percutaneous Gastrostomies: Associated Complications in PUSH vs. PULL Techniques over 12 Years in a Referral Centre
Source: J Clin Med. 2024 Mar 22;13(7):1836. doi: 10.3390/jcm13071836 (PMC11012573; doi:10.3390/jcm13071836)
Supplement: Supplementary file 1 [file jcm-13-01836-s001.zip]

Archive with 1 entries (1 files):
- jcm-2885908-supplementary.pdf
